# Supplementary material for: Quantification of Carbonic Anhydrase Inhibitors and Metabolites in Urine and Hair of Patients and Their Relatives
Source: Biology (Basel). 2022 Sep 21;11(10):1379. doi: 10.3390/biology11101379 (PMC9598937; doi:10.3390/biology11101379)
Supplement: Supplementary file 1 [file biology-11-01379-s001.zip]

Archive with 1 entries (1 files):
- biology-1926498-supplementary.xlsx
