# Supplementary material for: Quantification of Carbonic Anhydrase Inhibitors and Metabolites in Urine and Hair of Patients and Their Relatives
Source: Biology (Basel). 2022 Sep 21;11(10):1379. doi: 10.3390/biology11101379 (PMC9598937; doi:10.3390/biology11101379)
Supplement: Supplementary file 1 [file biology-11-01379-s001.zip › biology-1926498-supplementary.xlsx]

## Sheet: Table S1
	Table S1. Concentrations of dorzolamide and metabolites in urine and hair samples of patients undergoing dorzolamide treatment, and their relatives.
	ID	Matrix	Patient				Relative
			Demographics	Dorzolamide	N-Deethyl-dorzolamide	N-Acetyl-dorzolamide	Demographics	Dorzolamide or metabolites
	1	U	F74	20.1	4.63	< LOQ	M28	-
		H		16.2	0.09
	3	U	F64	90.9	31	< LOQ	M64	-
		H		0.65	< LOQ	-
	4	U	M59	78.3	25.8	< LOQ	M41	Dorzolamide in U (0.97)
		H		0.08	< LOQ	-
	6	U	F80	51.3	19	< LOQ	M79	-
		H		0.25	-	-
	9	U	F75	518	101	< LOQ	M77	Dorzolamide in U (< LOQ)
		H		0.23	< LOQ	-
	10	U	M70	207	86.6	< LOQ	F67	-
		H		3.43	0.08	-
	13	U	F74	450	195	-	M58	-
		H		0.34	< LOQ	-
	14	U	M50	51.3	18.4	< LOQ	F45	-
		H		5.29	0.06	-
	15	U	M80	260	37.4	< LOQ	F75	-
		H		1.36	< LOQ	-
	16	U	M65	160	65.5	< LOQ	F61	-
		H		0.45	0.05	-
	17	U	F78	151	35.5	< LOQ	M76	-
		H		0.36	0.07	-
	18	U	M64	778	266	< LOQ	M82	Dorzolamide in U (0.89)
		H		1.96	0.06	-
	19	U	M69	25.2	98.7	22.4	M41	-
	20	U	M62	252	4.2	-	F58	-
		H		1.73	<LOQ	-
	21	U	M64	163	79.2	0.55	F55	-
		H		0.19	< LOQ	-
	22	U	M55	443	205	< LOQ	F41	-
		H		1.65	0.07	-
	23	U	F74	120	82.9	0.8	M78	-
		H		< LOQ	<LOQ	-
	24	U	M68	560	92.7	0.91	F65	-
		H		< LOQ	0.05	-
	25	U	M76	686	397	0.57	F76	-
		H		0.4	0.04	-
	26	U	M66	631	36.5	0.84	F63	-
		H		0.09	<LOQ	-
	27	U	M80	18.8	0.7	-	M79	-
		H		0.15	<LOQ	-
	28	U	F41	215	52.4	0.66	M46	-
		H		<LOQ	<LOQ	-
	29	U	M50	1510	211	0.82	F41	-
		H		0.03	<LOQ	-
	30	U	M45	235	36.3	< LOQ	F44	-
		H		0.04	<LOQ	-
	31	U	M84	872	244	< LOQ	F81	-
		H		0.05	<LOQ	-
	32	U	M54	743	136	0.64	F46	-
		H		0.03	< LOQ	-
	33	U	F70	115	67.7	< LOQ	M71	-
		H		0.02	<LOQ	-
	34	U	M67	623	97.2	0.56	F60	-
		H		0.5	<LOQ	-
	35	U	M78	723	104	0.74	M35	-
		H		1.2	<LOQ	-
	36	U	M84	434	149	0.93	F80	-
		H		0.6	<LOQ	-
	37	U	M59	76.4	23.9	< LOQ	F55	-
		H		0.5	0.04	-
	38	U	M64	238	78.8	0.63	M25	-
		H		0.1	0.08	-
	39	U	M77	273	168	0.76	M76	-
		H		0.07	0.06	-
	40	U	M53	345	98.3	< LOQ	F47	-
		H		0.6	0.08	-
	41	U	M80	212	78.7	< LOQ	F83	-
		H		0.05	0.06	-
	42	U	F63	623	212	0.93	M54	-
		H		0.5	0.07	-
	43	U	M75	357	32.7	-	F34	-
		H		0.3	0.07	-
	44	U	M82	330	123	< LOQ	F76	-
		H		0.09	0.08	-
	45	U	M81	98.2	67.3	0.83	F74	-
		H		<LOQ	0.05	-
	46	U	M80	332	126	0.65	F79	-
		H		<LOQ	<LOQ	-
	47	U	F50	222	88.6	0.64	M46	-
		H		0.9	0.08	-
	48	U	M65	77.2	21.1	< LOQ	F69	-
		H		0.8	0.3	-
	49	U	M81	533	225	0.77	F78	-
		H		<LOQ	0.7	-
	50	U	M62	199	99.8	-	F58	-
		H		0.6	0.8	-
	51*	U	M63	363	155	0.98	M59	-
		H		<LOQ	0.8	-
	52	U	M80	92.3	35.7	-	F76	-
		H		<LOQ	0.08	-
	53	U	M83	854	11.9	-	F82	-
		H		1.9	0.07	-
	54	U	M80	86.9	42.8	0.66	F78	-
		H		0.9	<LOQ	-
	55	U	M71	345	99.2	0.84	F66	-
		H		1.5	<LOQ	-
	56	U	M85	177	73.7	< LOQ	F87	-
		H		<LOQ	<LOQ	-
	Concentrations in urine are in ng/mL; concentrations in hair are in ng/mg. -, not detected; F, female; H, hair; LOQ, limit of quantification; M, male; U, urine *, Patient #51 received both dorzolamide and acetazolamide

## Sheet: Table S2
	Table S2. Concentrations of brinzolamide and its metabolite in urine and hair samples of patients undergoing brinzolamide treatment, and their relatives.
	ID	Matrix	Patient			Relative
			Demographics	Brinzolamide	O-Desmethyl-brinzolamide	Demographics	Brinzolamide or metabolite
	2	U	M65	36.1	< LOQ	M32	Brinzolamide in U (< LOQ)
		H		6.24	-
	5	U	F65	182	1.31	F63	-
		H		0.29	-
	7	U	F74	79.2	< LOQ	M77	-
		H		2.36	-
	8	U	M49	59.2	< LOQ	F24	-
		H		0.51	-
	11	U	M65	38.9	< LOQ	F59	-
		H		0.59	-
	12	U	M80	46.2	< LOQ	F60	-
		H		0.7	-
	57	U	F54	10.2	<LOQ	M55	-
		H		<LOQ	-
	58	U	F70	0.9	<LOQ	F74	-
		H		<LOQ	-
	59	U	F55	0.5	<LOQ	M58	-
		H		<LOQ	-
	60	U	M81	105	<LOQ	F80	-
		H		5.5	-
	61	U	M74	97.9	<LOQ	F71	-
		H		0.09	-
	62	U	M85	20.4	<LOQ	M41	-
		H		<LOQ	-
	63	U	M81	87.7	<LOQ	M78	-
		H		0.1	-
	64	U	M79	10.1	<LOQ	F70	-
		H		-	-
	65	U	M76	30.1	<LOQ	F74	-
		H		<LOQ	-
	66	U	M63	20.7	<LOQ	F56	-
		H		<LOQ	-
	67	U	M61	45.7	<LOQ	F54	-
		H		0.2	-
	68	U	M52	32.9	<LOQ	F50	-
		H		<LOQ	-
	69	U	F59	19.8	<LOQ	M60	-
		H		0.08	-
	70	U	M63	87.2	<LOQ	F61	-
		H		<LOQ	-
	71	U	F58	300	<LOQ	M60	-
		H		5.4	-
	72	U	M84	61.9	<LOQ	F84	-
		H		<LOQ	-
	73	U	M81	23.4	<LOQ	F74	-
		H		0.2	-
	74	U	M66	43.2	<LOQ	F65	-
		H		<LOQ	-
	75	U	M77	64.5	<LOQ	F74	-
		H		0.06	-
	76	U	F76	92.4	<LOQ	M87	-
		H		<LOQ	-
	77	U	M74	12.2	<LOQ	F72	-
		H		<LOQ	-
	78	U	M60	9.3	<LOQ	F49	-
		H		<LOQ	-
	79	U	M79	35.4	<LOQ	M34	-
		H		<LOQ	-
	Concentrations in urine are in ng/mL; concentrations in hair are in ng/mg. -, not detected; F, female; H, hair; LOQ, limit of quantification; M, male; U, urine

## Sheet: Table S3
	Table S3. Concentrations of acetazolamide in urine and hair samples of patients undergoing acetazolamide treatment, and their relatives.
	ID	Matrix	Patient		Relative
			Demographics	Acetazolamide	Demographics	Acetazolamide
	51*	U	M63	81.7	M59	-
		H		<LOQ
	80	U	F70	9.6	M76	-
		H		-
	81	U	M58	3.1	F44	-
		H		-
	82	U	M84	147	F79	-
		H		<LOQ
	83	U	F50	4340	M53	-
		H		0.04
	84	U	F70	9.3	M70	-
		H		-
	85	U	M81	53.8	F84	-
		H		-
	86	U	M76	900	F71	-
		H		< LOQ
	87	U	F60	63.8	M64	-
		H		-
	88	U	F48	534	M49	-
		H		<LOQ
	Concentrations in urine are in ng/mL; concentrations in hair are in ng/mg. -, not detected; F, female; H, hair; LOQ, limit of quantification; M, male; U, urine *, Patient #51 received both dorzolamide and acetazolamide
